# Supplementary material for: Longitudinal Association of Universal Screening and Treatment for Major Depressive Disorder with Survival in Cancer Patients
Source: J Pers Med. 2022 Jul 26;12(8):1213. doi: 10.3390/jpm12081213 (PMC9331985; doi:10.3390/jpm12081213)
Supplement: Supplementary file 1 [file jpm-12-01213-s001.zip]

Archive with 1 entries (1 files):
- jpm-1739665-supplementary.pdf
